# Supplementary material for: Structural insights into the mechanism and inhibition of transglutaminase-induced ubiquitination by the Legionella effector MavC
Source: Nat Commun. 2020 Apr 14;11:1774. doi: 10.1038/s41467-020-15645-7 (PMC7156659; doi:10.1038/s41467-020-15645-7)
Supplement: Supplementary file 4 — Source Data [file 41467_2020_15645_MOESM4_ESM.xlsx]

## Sheet: Fig 2g
Figure 2g. Kinetic analysis of MavC and the mutants targeting the UBE2N binding surface
	WT														F321A														M317A														E203A/E207A
	Replicate1				Replicate2				Replicate3						Replicate1				Replicate2				Replicate3						Replicate1				Replicate2				Replicate3						Replicate1				Replicate2
Time/min	UBE2N-Ub/area	UBE2N/area	(UBE2N-Ub)+UBE2N/area	Ubiquitinated UBE2N(%)	UBE2N-Ub/area	UBE2N/area	(UBE2N-Ub)+UBE2N/area	Ubiquitinated UBE2N(%)	UBE2N-Ub/area	UBE2N/area	(UBE2N-Ub)+UBE2N/area	Ubiquitinated UBE2N(%)	Mean of ubiquitinated UBE2N(%)	SEM of ubiquitinated UBE2N(%)	UBE2N-Ub/area	UBE2N/area	(UBE2N-Ub)+UBE2N/area	Ubiquitinated UBE2N(%)	UBE2N-Ub/area	UBE2N/area	(UBE2N-Ub)+UBE2N/area	Ubiquitinated UBE2N(%)	UBE2N-Ub/area	UBE2N/area	(UBE2N-Ub)+UBE2N/area	Ubiquitinated UBE2N(%)	Mean of ubiquitinated UBE2N(%)	SEM of ubiquitinated UBE2N(%)	UBE2N-Ub/area	UBE2N/area	(UBE2N-Ub)+UBE2N/area	Ubiquitinated UBE2N(%)	UBE2N-Ub/area	UBE2N/area	(UBE2N-Ub)+UBE2N/area	Ubiquitinated UBE2N(%)	UBE2N-Ub/area	UBE2N/area	(UBE2N-Ub)+UBE2N/area	Ubiquitinated UBE2N(%)	Mean of ubiquitinated UBE2N(%)	SEM of ubiquitinated UBE2N(%)	UBE2N-Ub/area	UBE2N/area	(UBE2N-Ub)+UBE2N/area	Ubiquitinated UBE2N(%)	UBE2N-Ub/area	UBE2N/area	(UBE2N-Ub)+UBE2N/area
0	0	17260.6	17260.6	0	0	9573.41	9573.41	0	0	47442.8	47442.8	0	0	0	0	13400.4	13400.4	0	0	8497	8497	0	0	17049	17049	0	0	0	0	12446.8	12446.8	0	0	13487.3	13487.3	0	0	17370.2	17370.2	0	0	0	0	13341	13341	0	0	153474	153474
1	1053.31	15791	16844.3	6.25318	928.305	11183.2	12111.5	7.66468	3031.55	13667.6	16699.1	18.154	10.6906	3.75385	0	12556.4	12556.4	0	0	11364.9	11364.9	0	0	14267.9	14267.9	0	0	0	0	14216.6	14216.6	0	0	12104.5	12104.5	0	0	16149.1	16149.1	0	0	0	285.213	13286	13571.3	2.1016	488.698	16198.6	16687.3
5	2490.74	14378.7	16869.4	14.7648	1702.33	9805.31	11507.6	14.793	4218.26	12217.4	16435.7	25.6652	18.4077	3.62879	521.113	13060	13581.1	3.83705	304.506	9920.9	10225.4	2.97793	333.092	16266.6	16599.7	2.00662	2.94053	0.52873	0	13503.5	13503.5	0	0	13302.7	13302.7	0	0	16004.6	16004.6	0	0	0	544.456	11839.1	12383.6	4.39659	608.87	16282.3	16891.2
10	3454.74	12287.7	15742.4	21.9454	3337.83	8356.68	11694.5	28.5419	5824.08	11802	17626	33.0425	27.8433	3.22244	469.749	11976.6	12446.3	3.7742	341.092	10694.5	11035.6	3.09085	705.82	16377.3	17083.1	4.13169	3.66558	0.305335	0	14375	14375	0	0	11913.4	11913.4	0	0	16526.6	16526.6	0	0	0	1296.89	11560.3	12857.2	10.0869	1054.58	15319.5	16374
20	6078.07	11218.7	17296.8	35.1399	4016.54	6509.85	10526.4	38.1568	6610.08	11327.3	17937.4	36.8508	36.7159	0.873518	762.527	10857.9	11620.4	6.56196	1259.6	9852.12	11111.7	11.3358	1243.65	16300.6	17544.3	7.08863	8.32878	1.51116	131.607	13654.1	13785.7	0.954663	206.799	12008.7	12215.5	1.69293	221.971	16573.6	16795.6	1.3216	1.32307	0.21312	1666.23	11877.5	13543.7	12.3027	2883.15	16035.8	18918.9
30	9203.05	10488.2	19691.2	46.7368	5000.07	6625.61	11625.7	43.0089	6095.67	11648.8	17744.5	34.3525	41.366	3.66818	1623.96	10052.5	11676.4	13.908	1609.13	9009.78	10618.9	15.1535	1924.38	14100.5	16024.8	12.0087	13.6901	0.914332	364.749	13317.4	13682.2	2.66587	289.142	11956.8	12245.9	2.36113	381.335	16265.6	16647	2.29072	2.43924	0.115124	1863.77	11086.8	12950.5	14.3915	2977.5	15454	18431.5
40	8620.9	10405.6	19026.5	45.31	4555.56	6157.85	10713.4	42.522	7758.5	10124.8	17883.3	43.3841	43.7387	0.82411	2203.15	10193.7	12396.8	17.7719	1647.31	7960.44	9607.74	17.1456	2464.38	12864	15328.4	16.0772	16.9983	0.49474	389.506	13305.9	13695.4	2.84406	383.284	11458.5	11841.8	3.2367	426.749	16468.1	16894.9	2.52591	2.86889	0.205563	3129.03	9667.75	12796.8	24.4517	4405.93	13999.4	18405.3
50	9150.15	10163.1	19313.2	47.3777	5520.2	7191.68	12711.9	43.4255	6608.08	10333.7	16941.8	39.0046	43.2692	2.41836	2292.33	11222.4	13514.8	16.9616	1930.84	7995.49	9926.33	19.4517	3227.47	13157.7	16385.2	19.6975	18.7036	0.873872	591.406	13973.7	14565.1	4.06042	607.941	12592.7	13200.6	4.6054	525.456	15542	16067.4	3.27032	3.97871	0.387563	2873.79	9037.34	11911.1	24.1269	3807.38	14132.1	17939.4
60	8498.8	9232.07	17730.9	47.9322	5411.73	6676.51	12088.2	44.7686	6848.54	11021.1	17869.7	38.3249	43.6752	2.82676	3465.22	11665.4	15130.6	22.902	2279.96	9253.12	11533.1	19.7689	3047.69	14952.2	17999.9	16.9317	19.8676	1.72419	925.82	14771.2	15697	5.89806	612.87	12939.6	13552.5	4.52219	671.062	15326.4	15997.4	4.19481	4.87169	0.521814	3047.45	9083.51	12131	25.1212	5109.98	14060.1	19170.1
70	8974.15	9715.34	18689.5	48.0171	5456.66	6102.56	11559.2	47.2061	7350.33	9894.12	17244.5	42.6243	45.9492	1.67884	4068.18	10697.9	14766	27.5509	3200.45	9224.02	12424.5	25.7592	3879.03	13761.1	17640.1	21.9898	25.1	1.63883	922.77	14810.5	15733.3	5.86508	724.527	12600.9	13325.4	5.43719	935.719	15511.2	16447	5.68931	5.66386	0.124177	3460.74	7929.56	11390.3	30.3832	6466.54	13587.7	20054.2
80	10836.7	11650	22486.7	48.1916	5704.15	6050.56	11754.7	48.5265	7585.76	10630.3	18216	41.6433	46.1205	2.24066	5093.78	13061.5	18155.3	28.0567	4083.35	8826.58	12909.9	31.6295	4956.76	13780.9	18737.7	26.4534	28.7132	1.52983	1229.89	14420.6	15650.5	7.85849	1092.72	12444.8	13537.5	8.07177	873.82	15075	15948.8	5.47892	7.13639	0.831022	3938.69	7349.3	11288	34.8928	6528.3	15633.4	22161.7
90	9382.51	9852.29	19234.8	48.7788	5660.92	6047.27	11708.2	48.3501	8123.23	9807.83	17931.1	45.3025	47.4772	1.09433	5781.85	12629.5	18411.3	31.4038	3671.98	7044.02	10716	34.2663	5263.44	10333.6	15597.1	33.7463	33.1388	0.880414	1560.84	15680.2	17241.1	9.05304	1392.61	16079.1	17471.7	7.97066	1224.38	16477.9	17702.3	6.91648	7.98006	0.616788	4960.35	8907.09	13867.4	35.7697	7569.75	15098.8	22668.5
[truncated: 49 more columns]

## Sheet: Fig S11a
Supplementary Fig. 11a IC50 analysis of Lpg2149 and its mutants
	WT								F11A/F12A								V20A/L23A/L24A								Y15A/K18A/N19A								F11K/F12D
	Replicate1		Replicate2		Replicate3				Replicate1		Replicate2		Replicate3				Replicate1		Replicate2		Replicate3				Replicate1		Replicate2		Replicate3				Replicate1		Replicate2		Replicate3
Lpg2149 [uM]	UBE2N-Ub/area	MavC activity (% of control)	UBE2N-Ub/area	MavC activity (% of control)	UBE2N-Ub/area	MavC activity (% of control)	Mean of MavC activity (% of control)	SEM of MavC activity (% of control)	UBE2N-Ub/area	MavC activity (% of control)	UBE2N-Ub/area	MavC activity (% of control)	UBE2N-Ub/area	MavC activity (% of control)	Mean of MavC activity (% of control)	SEM of MavC activity (% of control)	UBE2N-Ub/area	MavC activity (% of control)	UBE2N-Ub/area	MavC activity (% of control)	UBE2N-Ub/area	MavC activity (% of control)	Mean of MavC activity (% of control)	SEM of MavC activity (% of control)	UBE2N-Ub/area	MavC activity (% of control)	UBE2N-Ub/area	MavC activity (% of control)	UBE2N-Ub/area	MavC activity (% of control)	Mean of MavC activity (% of control)	SEM of MavC activity (% of control)	UBE2N-Ub/area	MavC activity (% of control)	UBE2N-Ub/area	MavC activity (% of control)	UBE2N-Ub/area	MavC activity (% of control)	Mean of MavC activity (% of control)	SEM of MavC activity (% of control)
3.24	0	0	0	0	0	0	0	0	2312.23	8.21777	2393.65	7.3252	1718.82	4.65436	6.73244	1.07051	595.335	6.01308	632.092	3.06256	494.435	3.46457	4.18007	0.923822	0	0	0	0	0	0	0	0	2875.26	11.7164	4320.59	15.6389	2186.15	21.8757	16.4104	2.958
1.62	0	0	0	0	0	0	0	0	5376.12	19.107	6552.22	20.0515	7151.85	19.3664	19.5083	0.281749	1353.82	13.674	1793.99	8.69209	1124.09	7.87666	10.0809	1.8119	0	0	0	0	0	0	0	0	8445.29	34.4138	9820.72	35.5474	3118.64	31.2067	33.7226	1.29984
0.81	0	0	0	0	0	0	0	0	18841.5	66.9633	23138.3	70.8094	26809.5	72.597	70.1232	1.66209	5216.1	52.6842	9607.24	46.5482	7759.75	54.3736	51.202	2.37747	1696.65	5.08591	1413.58	4.50626	1273.23	3.22538	4.27252	0.549655	15216.1	62.0044	17645	63.8684	6855.56	68.6001	64.8243	1.9631
0.405	7943.7	21.6742	6102.99	17.3719	4947.25	16.6958	18.5806	1.55904	24897.9	88.4881	27640.3	84.5867	32318.9	87.5158	86.8635	1.1725	7412.75	74.8712	13440.9	65.1225	10988.6	76.9987	72.3308	3.65608	14174.2	42.489	15236.5	48.5715	16162.2	40.9425	44.001	2.32845	17629.9	71.8403	21237.7	76.8726	7634.58	76.3954	75.0361	1.60383
0.203	21399.2	58.3871	20985.6	59.7346	15137.2	51.0843	56.402	2.68714	27107.4	96.3407	30710.3	93.9818	35354.3	95.7353	95.3526	0.707355	8091.41	81.7258	17534.1	84.9546	12577.2	88.1303	84.9369	1.84882	21701.6	65.0532	22329.8	71.1839	21435	54.2997	63.5123	4.93454	20400.2	83.1291	22740.9	82.3135	8811.29	88.1701	84.5376	1.83146
0.101	25364.7	69.2069	24357.2	69.3317	21712.6	73.2748	70.6045	1.33565	27124.9	96.4031	31033.2	94.9698	35693.2	96.653	96.0086	0.524411	8461.82	85.4671	17005.6	82.3942	13384.5	93.7867	87.216	3.40301	29016.6	86.9806	25965.6	82.7743	30403.3	77.0183	82.2577	2.88744	21408.1	87.2362	24328.5	88.0601	8486.8	84.9231	86.7398	0.938951
0.0506	29787.9	81.2755	28524.2	81.1927	25203.8	85.057	82.5084	1.27452	27550.4	97.9152	31105.5	95.1909	36126.7	97.8268	96.9776	0.893722	9578.89	96.7499	19340.5	93.707	13657.5	95.6997	95.3855	0.892345	31911.7	95.6591	30506.1	97.2488	37246.5	94.3536	95.7538	0.837127	23002	93.7311	25793.4	93.3624	9459.65	94.658	93.9172	0.385389
0	36650.6	100	35131.4	100	29631.7	100	100	0	28137	100	32676.9	100	36929.2	100	100	0	9900.67	100	20639.3	100	14271.2	100	100	0	33359.8	100	31369.2	100	39475.4	100	100	0	24540.4	100	27627.1	100	9993.51	100	100	0
